# Supplementary material for: Emotional responses to mortality salience: Behavioral and ERPs evidence
Source: PLoS One. 2021 Mar 17;16(3):e0248699. doi: 10.1371/journal.pone.0248699 (PMC7968674; doi:10.1371/journal.pone.0248699)
Supplement: S1 Data — (XLSX) [file pone.0248699.s001.xlsx]

## Sheet: behavior
gender	group	acc-a	acc-f	acc-n	rt-a	rt-f	rt-n
1	0	0.97	1	0.94	426.2	436.66	364.08
0	0	1	1	0.91	373.09	339.73	336.56
0	0	0.95	0.86	1	443.95	388.48	434.22
1	1	0.98	0.99	0.97	444.31	479.31	456.55
0	0	0.91	0.81	1	527.03	508.24	360.24
1	1	0.91	0.9	1	614.75	651.81	559.39
1	1	1	0.93	0.86	319.48	352.73	308.73
0	1	1	0.97	1	206.48	241.63	155.79
0	1	0.91	0.93	0.93	314.66	285.51	299.91
1	0	1	0.82	0.94	456.83	526.55	428.54
0	0	0.98	0.85	0.9	228.92	253.51	197.69
0	1	0.98	0.88	0.87	523.33	544.7	476.36
0	1	1	0.97	0.94	244.25	311.67	300.06
0	1	0.97	0.96	0.93	413.07	398.66	412.34
0	0	0.94	0.95	0.93	703.72	710.43	634.72
0	1	0.93	0.94	0.98	341.87	356.99	278.32
1	0	1	1	1	331.89	321.73	321.17
0	1	1	0.79	0.98	124.44	156.57	112.07
0	1	0.84	0.7	1	523.31	564.76	434.36
1	1	0.98	1	0.91	221.09	245.28	221.42
1	1	0.97	0.72	1	264.65	273.52	223.94
1	1	1	0.98	0.86	204	240.15	206.88
1	0	0.96	0.98	0.94	240.78	267.15	267.96
1	0	0.97	0.8	0.98	352.87	416.79	319.89
0	0	0.97	0.94	0.98	681.46	623.48	544.45
0	0	0.85	0.79	0.96	559.96	597.15	440.48
1	1	0.95	0.98	0.98	391.92	384.48	423.64
0	0	0.99	1	0.99	362.04	384.9	367.24
1	0	0.85	0.94	0.98	403.35	343.33	295.38
1	0	0.94	0.88	0.95	418.97	441.94	354.8
0	0	0.88	0.97	0.99	360.72	364.16	358.57
0	1	0.96	0.94	1	324.55	320.64	332.45
0	0	0.99	1	0.91	532.78	496.62	470.85
0	1	0.94	0.99	0.98	443.44	481.18	344.77
1	0	1	0.98	0.66	245.14	265.05	268.39
1	0	0.97	1	1	363.39	350.91	341.75
1	1	0.98	0.87	0.86	435.68	453.4	450.77
0	1	1	1	0.92	321.78	342.66	296.11
0	1	1	0.99	0.87	422.24	415.36	442.39
0	0	0.99	1	0.92	423.76	431.87	383.06
1	0	0.97	0.94	0.98	193.86	190.45	201.03
0	0	1	1	1	542.82	543.55	494.19
0	1	0.91	0.98	1	473.82	507.63	521.14
1	1	0.99	0.96	1	331.94	343.51	340.29
0	1	0.94	1	0.96	441.89	395.75	446.16
0	1	1	1	0.84	568.55	545.67	494.97
0	0	1	0.97	1	429.52	439.34	442.28
0	1	0.96	1	0.96	313.76	281.85	294.97
0	0	1	1	0.88	227.63	228.12	242.75
1	0	0.97	0.98	0.98	215.99	228.72	209.22
1	1	0.94	0.97	0.99	362.55	325.38	310.82
0	0	0.99	0.84	0.97	488.31	485.33	453.42
0	1	1	0.82	0.98	186.8	252.32	193.69

## Sheet: scale
gender	age	group	L	R	W1	W2	W1W2	L1	L2	L3	L4	L5	L6	L7	L8	L9	L10	R1	R2	R3	R4	R5	R6	R7	R8	W11	W12	W13	W14	W15	W21	W22	W23	W24	W25	MSL	MSR	LR
0	21	1	30	22	5.4	4.2	1.2	3	3	3	3	2	3	2	4	3	3	3	3	3	3	2	3	3	3	8	7	6	7	6	4	7	6	6	5	30	22	660
1	18	1	40	26	7.8	5.2	2.6	3	3	3	3	3	3	3	4	4	3	3	4	3	3	4	4	3	3	8	7	7	9	9	1	3	4	2	2	40	26	1040
0	20	1	30	24	6.6	6.2	0.4	3	3	3	3	3	3	3	3	3	3	3	3	3	3	3	3	3	3	9	8	8	8	7	4	7	5	5	5	30	24	720
1	23	1	39	30	6.2	5.8	0.4	4	3	4	4	3	4	3	4	4	4	3	3	3	3	3	3	3	2	5	4	4	6	6	3	3	2	2	2	39	30	1170
1	19	1	33	26	7.4	6.4	1	4	3	4	4	2	3	3	4	4	3	4	3	4	4	4	4	3	3	4	5	2	6	8	1	5	6	3	2	33	26	858
1	25	1	33	24	6	4.6	1.4	3	3	3	3	2	3	2	4	2	2	3	3	3	3	3	4	2	3	8	8	9	8	8	3	5	4	5	5	33	24	792
0	25	1	31	24	6.2	5.6	0.6	3	3	3	3	3	3	4	4	4	3	3	3	4	3	3	3	3	2	8	7	7	6	4	6	7	6	6	4	31	24	744
0	20	1	25	18	7	4.2	2.8	3	3	3	3	3	3	3	3	3	3	3	3	3	3	2	3	3	3	5	6	6	5	2	5	4	2	3	2	25	18	450
0	19	1	31	24	8	7	1	4	4	4	3	3	3	4	4	4	4	3	3	3	4	4	4	3	4	6	6	6	7	8	3	3	3	3	3	31	24	744
1	22	1	26	17	7.4	5.6	1.8	3	3	4	3	3	3	3	3	3	4	3	3	3	2	2	3	2	3	5	5	5	7	8	5	5	5	6	6	26	17	442
1	20	1	33	24	6.2	5	1.2	1	1	4	2	2	2	1	2	2	4	4	3	4	4	3	3	3	3	7	8	8	9	8	1	7	7	3	4	33	24	792
1	23	1	28	25	7.2	6.2	1	3	3	2	3	2	3	2	4	2	3	2	3	2	3	4	3	3	3	8	7	8	6	7	5	8	7	6	6	28	25	700
0	19	1	38	28	6.2	5.2	1	3	3	4	3	3	3	3	4	4	4	3	3	3	3	3	4	3	3	2	8	5	2	2	2	5	5	6	6	38	28	1064
0	21	1	32	26	6.6	3.4	3.2	2	2	2	2	2	2	2	4	2	2	1	1	2	2	3	2	2	1	6	7	7	4	2	3	8	7	8	8	32	26	832
0	19	1	29	23	6.8	5.6	1.2	3	3	3	3	3	3	3	3	4	3	3	3	3	4	3	3	3	3	7	6	7	8	7	3	4	5	3	4	29	23	667
0	21	1	27	24	8.2	4.4	3.8	3	3	3	3	3	4	3	3	3	4	3	3	4	3	3	4	4	4	8	9	9	8	8	1	3	5	1	3	27	24	648
1	24	1	30	23	4.8	3.2	1.6	4	3	4	4	4	3	3	3	4	4	3	2	3	3	3	4	3	3	5	6	6	5	5	5	6	6	5	3	30	23	690
1	22	1	27	23	7.2	6.4	0.8	3	3	4	3	4	3	3	4	4	4	3	4	3	3	3	4	3	4	8	5	7	7	7	1	5	5	6	3	27	23	621
0	20	1	34	25	3.8	4.8	-1	3	3	4	3	3	3	3	3	3	3	3	3	3	3	3	3	3	3	6	6	6	8	7	4	5	4	6	4	34	25	850
0	21	1	22	14	5.2	6.8	-1.6	2	3	2	2	2	2	2	4	2	2	3	3	3	3	2	3	2	3	7	7	8	8	8	7	7	6	7	6	22	14	308
1	21	1	30	24	5.4	4.6	0.8	3	3	3	4	3	4	1	4	2	4	3	2	2	3	4	3	3	3	8	6	6	3	3	1	4	2	1	1	30	24	720
0	18	1	35	27	6.8	4	2.8	3	3	3	3	3	3	3	3	3	3	3	3	3	3	3	3	3	3	8	8	8	9	9	1	5	5	6	4	35	27	945
0	21	1	31	24	6.6	4.6	2	3	3	3	3	3	3	3	3	4	4	3	3	3	3	3	3	3	3	7	6	6	6	6	1	5	4	2	4	31	24	744
0	19	1	23	22	7.6	6.6	1	4	4	3	3	3	3	3	3	3	3	3	3	3	3	3	4	3	3	5	5	6	7	8	5	5	5	7	7	23	22	506
1	20	1	30	24	8.4	4.2	4.2	1	1	4	1	4	1	1	1	4	4	4	4	4	4	4	4	4	3	8	5	5	8	8	4	5	5	7	7	30	24	720
0	22	1	22	31	6.8	5.6	2.8	3	3	3	3	3	3	3	3	3	3	3	3	3	3	3	3	3	3	6	6	6	7	6	4	6	4	4	4	22	31	682
0	21	1	26	21	5.4	3.8	3.6	3	2	2	3	2	2	2	4	3	3	3	2	2	3	2	4	2	3	6	5	5	6	5	4	5	4	3	3	26	21	546
1	19	0	23	22	6.4	5.8	0.6	2	2	3	2	3	2	2	2	3	3	3	3	3	3	3	3	3	3	5	6	4	6	6	5	6	4	5	5	0	0	506
1	19	0	35	24	7.2	4	3.2	2	3	2	3	2	3	2	2	1	3	2	3	3	4	2	3	2	3	5	7	7	7	6	5	7	7	5	5	0	0	840
0	19	0	32	27	5.6	3	2.6	4	3	4	3	3	3	3	4	4	4	3	3	3	3	3	4	3	2	8	5	5	9	9	2	5	5	4	4	0	0	864
1	19	0	28	22	6.8	4.4	2.4	1	1	3	2	4	1	1	1	4	4	4	4	4	4	4	4	3	4	6	5	4	6	6	3	5	4	4	5	0	0	616
0	24	0	37	30	8	4.4	3.6	3	3	4	3	3	2	2	3	3	4	3	2	3	2	3	3	3	3	7	7	6	7	7	4	5	5	4	4	0	0	1110
1	19	0	35	23	6.4	3.4	3	3	3	2	3	2	3	3	3	3	3	3	3	3	3	3	3	2	2	6	5	7	8	7	2	4	3	2	2	0	0	805
1	19	0	26	26	6.8	6	0.8	4	4	4	4	4	4	4	4	4	4	3	3	3	4	3	4	3	3	8	8	7	8	8	2	5	7	6	6	0	0	676
0	23	0	34	23	6.8	4.8	2	3	3	3	3	3	3	3	3	3	3	3	3	3	4	2	3	3	3	7	5	7	7	7	7	6	5	7	6	0	0	782
0	20	0	31	23	6	2.4	3.6	3	3	3	4	3	4	3	3	4	3	3	3	3	4	3	4	3	3	7	7	8	8	7	5	7	7	7	6	0	0	713
0	19	0	32	27	7	3.4	3.6	4	4	4	4	4	3	3	3	4	4	4	4	4	4	3	4	4	3	8	8	8	8	8	3	6	7	3	3	0	0	864
0	20	0	32	27	7.6	5.8	1.8	4	3	4	3	3	3	3	4	4	4	3	4	3	3	3	3	2	2	8	5	5	7	7	3	5	3	3	3	0	0	864
1	20	0	28	19	6.6	6.4	0.2	4	4	3	3	3	3	3	4	3	3	3	3	3	3	3	4	3	2	7	6	5	7	5	5	5	5	4	4	0	0	532
0	19	0	32	27	8	2.4	5.6	4	3	4	3	2	3	3	3	3	3	3	3	3	3	3	3	3	3	6	6	6	7	6	5	6	6	5	6	0	0	864
0	20	0	30	24	8	5.2	2.8	3	3	3	3	2	2	2	3	2	2	2	2	3	2	2	3	2	2	8	7	5	8	7	4	5	4	4	4	0	0	720
1	19	0	37	23	5	2.4	2.6	4	3	2	4	2	4	1	4	1	1	4	4	4	4	2	2	3	3	8	7	6	6	7	1	7	8	7	7	0	0	851
0	19	0	34	29	5	3.4	1.6	3	3	3	3	3	3	3	3	3	4	3	2	4	3	3	3	3	3	8	8	7	9	8	6	7	7	7	8	0	0	986
1	20	0	33	24	6.4	5.8	0.6	4	3	4	3	3	3	3	3	4	4	3	3	3	3	2	3	3	3	7	6	7	7	7	3	5	4	6	6	0	0	792
1	19	0	32	21	6	5.4	0.6	3	3	2	3	2	2	2	3	3	3	2	2	3	2	2	2	2	2	7	7	7	8	8	4	6	6	6	6	0	0	672
0	21	0	34	27	6.2	6.4	-0.2	3	3	3	3	1	3	3	4	2	3	3	3	3	3	3	3	3	3	7	5	4	7	7	2	5	3	4	3	0	0	918
0	22	0	31	25	7	3.8	3.2	4	3	3	3	3	4	3	3	3	4	3	3	3	3	3	3	3	3	7	5	5	8	6	3	6	7	5	4	0	0	775
0	20	0	32	28	8.4	2.6	5.8	3	3	3	3	3	3	2	3	2	3	4	3	3	3	3	3	3	3	7	7	7	8	7	5	7	7	6	6	0	0	896
1	20	0	36	24	5.4	5	0.4	4	3	4	4	3	4	4	4	4	4	4	3	4	3	3	4	4	3	6	6	5	7	7	3	6	5	6	6	0	0	864
0	22	0	31	23	5.2	1.8	3.4	3	3	2	4	3	4	4	4	2	3	2	3	3	4	4	3	3	4	7	5	6	8	7	1	3	5	4	4	0	0	713
0	22	0	32	24	6.2	3.2	3	3	3	4	3	2	3	3	4	3	3	3	3	3	3	3	3	2	3	6	6	5	7	6	1	4	3	2	2	0	0	768
0	23	0	32	25	6.2	5.8	0.4	4	4	4	3	2	3	3	3	3	3	4	4	4	3	3	3	3	3	8	7	8	6	6	2	5	5	2	3	0	0	800
0	20	0	30	24	6.2	4.4	4	3	3	4	3	3	3	3	4	3	3	3	3	3	3	4	4	3	4	7	8	7	8	8	4	7	6	6	6	0	0	720

## Sheet: P1
gender	group	anxiety	fear	neutral
0	1	-0.19	0.57	-1.03
0	1	1.13	0.18	1.03
1	1	2.35	2.69	3.04
1	1	-3.4	-3.42	-2.99
1	1	0.07	0.55	-1.24
1	1	0.69	0.76	0.37
0	1	0.24	0.28	1.27
0	1	-3.24	-3.18	-3.87
0	1	1.51	2.18	2.07
1	1	-0.75	-0.49	-0.8
1	1	-1.66	0.05	0.41
1	1	-1.16	-0.85	-1.36
0	1	-6.24	-4.9	-4.37
0	1	-4.01	-3.82	-2.35
0	1	-0.89	-2.06	-3.71
0	1	-1.96	-0.95	-1.25
1	1	-0.79	0.16	-0.73
1	1	-3.26	-4.19	-4.27
0	1	1.64	1.29	3.47
0	1	1.73	3.22	1.96
1	1	-0.69	0.75	-1.21
0	1	0.53	2.59	1.84
0	1	0.24	2.19	2.28
0	1	-4.26	-4.27	-2.03
1	1	0.8	-0.79	-1.61
0	1	-3.86	-2.67	-1.39
0	1	-1.32	-0.77	-1.8
1	0	0.31	-0.68	-0.13
1	0	-0.56	-2.17	-1.18
0	0	0.94	0.78	1.75
1	0	-2.36	-1.89	-2.9
0	0	-1.92	-1.82	-2.8
1	0	-1.24	-2.51	-1.02
1	0	1.47	0.63	-1.78
0	0	-3.42	-4.04	-2.89
0	0	-4.37	-3.9	-3.96
0	0	-1.16	-0.94	-2.36
0	0	0.83	0.37	1.3
1	0	-0.7	-1.39	-0.47
0	0	1.14	1.15	-0.75
0	0	1.97	1.13	2.99
1	0	0.78	-0.23	0.94
0	0	0.27	-0.48	1.56
1	0	-0.79	0.16	-0.73
1	0	-1.97	-3.33	-2.55
0	0	-2.74	-2.39	-3.01
0	0	-1.81	-0.7	-1.07
0	0	0.35	-1.8	2
1	0	-0.95	-0.61	-1.85
0	0	2.06	2.93	1.84
0	0	3.34	3.23	2.28
0	0	-1.97	-3.56	-2.56
0	0	-2.11	-2.63	-2.7

## Sheet: N400
gender	group	anxiety	fear	neutral
0	1	-2.35	-1.52	-5.87
1	1	-2.12	-1.75	-2.75
0	1	1.82	1.69	-1.5
1	1	1.17	0.05	-2.05
1	1	2.32	-2.26	-1.57
1	1	5.33	1.31	2.11
0	1	1.94	0.83	0.97
0	1	-0.52	-3.45	-5.84
0	1	-0.06	0.28	0.81
1	1	3.15	1.84	0.97
1	1	2.4	3.54	0.55
1	1	4.12	5.5	2.51
0	1	2.75	3.33	1.44
0	1	0.39	0.63	-1.64
0	1	-0.15	-0.32	-3.54
0	1	-1.78	-0.6	-4.5
1	1	3.49	4.95	3.7
1	1	2.49	4.99	3.41
0	1	2.05	1.6	-0.96
0	1	4.43	3.08	4.28
1	1	-2.24	-1.32	-3.57
0	1	-1.24	-3.38	-4.56
0	1	-0.88	-0.34	0.91
0	1	3.11	2.42	1.48
1	1	-0.74	-1.99	-3.76
0	1	-1.65	-1.86	-2.13
0	1	3.89	3.54	5.35
1	0	6.11	3.76	3.87
1	0	2.31	3.15	2.74
0	0	-0.82	0.62	-2.2
1	0	1.42	2.08	0.69
0	0	4.48	2.42	-0.58
1	0	3.92	3	-1.01
1	0	2.92	0.56	0.39
0	0	0.86	1.44	-0.64
0	0	-0.5	1.16	-0.95
0	0	1.73	8.69	0.4
0	0	1.6	1.25	-0.91
1	0	5.76	4.41	4.34
0	0	0.83	0.76	-2.83
0	0	0.17	-1.02	-0.54
1	0	4.38	4.75	1.71
0	0	0.37	-1.61	-1.68
1	0	3.49	4.95	3.7
1	0	3.17	8.35	-2.19
0	0	0.12	-0.72	1.12
0	0	1.3	0.1	-1.16
0	0	0.07	0.57	-2.1
1	0	0.44	-0.92	-3.24
0	0	7.1	8.28	6.16
0	0	1.74	4.63	-1.48
0	0	4.27	3.29	1.51
0	0	7.23	5.62	0.94

## Sheet: trial
group	anxiety	fear	neutral
0	64	68	61
0	68	66	60
0	63	57	67
1	64	66	62
0	62	55	67
1	61	61	67
1	66	62	57
1	62	60	61
1	59	62	62
0	66	54	63
0	63	57	60
1	65	58	58
1	61	65	62
1	66	64	62
0	61	62	62
1	62	63	65
0	66	66	64
1	54	50	60
1	57	46	67
1	65	67	61
1	66	48	65
1	66	65	56
0	65	65	63
0	65	49	65
0	59	56	66
0	58	52	64
1	62	65	65
0	66	67	66
0	55	62	63
0	63	58	62
0	59	65	66
1	64	63	67
0	66	68	60
1	62	66	64
0	65	64	42
0	65	67	68
1	65	58	57
1	67	67	61
1	67	66	58
0	66	67	61
0	64	62	65
0	68	68	68
1	60	64	65
1	66	64	66
1	62	67	64
1	67	66	56
0	67	66	68
1	64	66	65
0	67	68	59
0	65	64	64
1	63	66	66
0	67	56	64
1	64	54	63
